# Supplementary material for: Whole-Genome Shotgun Sequencing for Nasopharyngeal Microbiome in Pre-school Children With Recurrent Wheezing
Source: Front Microbiol. 2022 Feb 16;12:792556. doi: 10.3389/fmicb.2021.792556 (PMC8889122; doi:10.3389/fmicb.2021.792556)
Supplement: Supplementary file 2 [file Data_Sheet_2.xlsx]

## Sheet: Table S3
Supplementary Table 3: Discriminative species (from all kingdoms) across three groups based on clinical features
Kingdom	Phylum	Class	Order	Family	Genus	Species	p-values	p-values (corrected)	Effect size	Note	Recurrent_wheeze: mean rel. freq. (%)	Recurrent_wheeze: std. dev. (%)	Community_Control: mean rel. freq. (%)	Community_Control: std. dev. (%)	Inpatient_Control: mean rel. freq. (%)	Inpatient_Control: std. dev. (%)
k__Bacteria	p__Firmicutes	c__Bacilli	o__Lactobacillales	f__Carnobacteriaceae	g__Dolosigranulum	s__Dolosigranulum_pigrum	0.000328458	0.000821146	0.181701		6.35219	16.8041	34.6579	34.4925	12.2447	22.2131
k__Bacteria	p__Actinobacteria	c__Actinobacteria	o__Bifidobacteriales	f__Bifidobacteriaceae	g__Bifidobacterium	s__Bifidobacterium_longum	0.0101943	0.0127429	0.10832		0.252451	0.879795	1.47275	2.73599	0.0245298	0.109701
k__Bacteria	p__Actinobacteria	c__Actinobacteria	o__Bifidobacteriales	f__Bifidobacteriaceae	g__Bifidobacterium	s__Bifidobacterium_breve	0.016971	0.0141425	0.0968858		0.776956	2.57694	3.89078	7.4944	0.110668	0.494922
k__Viruses	p__Viruses_noname	c__Viruses_noname	o__Viruses_noname	f__Retroviridae	g__Gammaretrovirus	s__Porcine_type_C_oncovirus	0.0237246	0.0148278	0.0892903		1.23238	4.10969	5.86708	11.4312	0.362136	1.61952
k__Bacteria	p__Verrucomicrobia	c__Verrucomicrobiae	o__Verrucomicrobiales	f__Verrucomicrobiaceae	g__Akkermansia	s__Akkermansia_muciniphila	0.0581079	0.0290539	0.0686651		0.891406	2.97612	5.85851	14.342	0.111491	0.498601
k__Bacteria	p__Actinobacteria	c__Actinobacteria	o__Actinomycetales	f__Corynebacteriaceae	g__Corynebacterium	s__Corynebacterium_pseudodiphtheriticum	0.0705442	0.0293934	0.0641386		0.795421	3.46286	5.64238	13.1422	0.871616	2.27856
k__Viruses	p__Viruses_noname	c__Viruses_noname	o__Caudovirales	f__Siphoviridae	g__Siphoviridae_noname	s__Staphylococcus_phage_PVL	0.10303	0.0308292	0.0552343		0	0	0	0	0.512296	1.8312
k__Viruses	p__Viruses_noname	c__Viruses_noname	o__Viruses_noname	f__Anelloviridae	g__Alphatorquevirus	s__Torque_teno_virus_12	0.173979	0.0308292	0.0427785		0	0	0	0	0.398532	1.62935
k__Bacteria	p__Firmicutes	c__Clostridia	o__Clostridiales	f__Clostridiaceae	g__Clostridium	s__Clostridium_hathewayi	0.217655	0.0308292	0.0374037		0.0443189	0.149314	0.114719	0.341423	0	0
k__Bacteria	p__Proteobacteria	c__Betaproteobacteria	o__Burkholderiales	f__Oxalobacteraceae	g__Massilia	s__Massilia_timonae	0.230673	0.0308292	0.0360046		0	0	0	0	0.00605869	0.0270953
k__Bacteria	p__Firmicutes	c__Bacilli	o__Lactobacillales	f__Streptococcaceae	g__Streptococcus	s__Streptococcus_intermedius	0.230673	0.0308292	0.0360046		0	0	0	0	0.137528	0.615042
k__Bacteria	p__Firmicutes	c__Bacilli	o__Bacillales	f__Bacillales_noname	g__Gemella	s__Gemella_haemolysans	0.230673	0.0308292	0.0360046		0	0	0	0	0.540022	2.41505
k__Viruses	p__Viruses_noname	c__Viruses_noname	o__Viruses_noname	f__Retroviridae	g__Alpharetrovirus	s__Fujinami_sarcoma_virus	0.230673	0.0308292	0.0360046		0	0	0	0	0.0122552	0.054807
k__Viruses	p__Viruses_noname	c__Viruses_noname	o__Viruses_noname	f__Viruses_noname	g__Viruses_noname	s__Staphylococcus_phage_phi2958PVL	0.230673	0.0308292	0.0360046		0	0	0	0	1.02237	4.57217
k__Viruses	p__Viruses_noname	c__Viruses_noname	o__Viruses_noname	f__Polyomaviridae	g__Polyomavirus	s__WU_Polyomavirus	0.230673	0.0308292	0.0360046		0	0	0	0	1.53535	6.86628
k__Viruses	p__Viruses_noname	c__Viruses_noname	o__Viruses_noname	f__Papillomaviridae	g__Betapapillomavirus	s__Betapapillomavirus_3	0.230673	0.0308292	0.0360046		0	0	0	0	1.51529	6.77658
k__Viruses	p__Viruses_noname	c__Viruses_noname	o__Herpesvirales	f__Herpesviridae	g__Roseolovirus	s__Human_herpesvirus_6B	0.230673	0.0308292	0.0360046		0	0	0	0	1.10002	4.91942
k__Viruses	p__Viruses_noname	c__Viruses_noname	o__Viruses_noname	f__Anelloviridae	g__Anelloviridae_noname	s__TTV_like_mini_virus	0.230673	0.0308292	0.0360046		0	0	0	0	4.16092	18.6082
k__Bacteria	p__Proteobacteria	c__Gammaproteobacteria	o__Enterobacteriales	f__Enterobacteriaceae	g__Enterobacter	s__Enterobacter_cloacae	0.258369	0.0308292	0.0332682		0.0624814	0.29965	0.415806	1.51047	0	0
k__Bacteria	p__Actinobacteria	c__Actinobacteria	o__Actinomycetales	f__Corynebacteriaceae	g__Corynebacterium	s__Corynebacterium_propinquum	0.279088	0.0308292	0.0314021		0	0	0.759734	3.10686	0	0
k__Bacteria	p__Proteobacteria	c__Gammaproteobacteria	o__Pasteurellales	f__Pasteurellaceae	g__Haemophilus	s__Haemophilus_influenzae	0.291277	0.0308292	0.0303664		4.16667	19.9826	3.70599	14.5319	12.3173	29.3688
k__Bacteria	p__Proteobacteria	c__Alphaproteobacteria	o__Rickettsiales	f__Rickettsiaceae	g__Rickettsia	s__Rickettsia_felis	0.29596	0.0308292	0.0299797		2.32813	11.1653	0	0	0	0
k__Bacteria	p__Proteobacteria	c__Alphaproteobacteria	o__Rickettsiales	f__Rickettsiaceae	g__Rickettsia	s__Rickettsia_parkeri	0.29596	0.0308292	0.0299797		1.15482	5.53832	0	0	0	0
k__Viruses	p__Viruses_noname	c__Viruses_noname	o__Viruses_noname	f__Retroviridae	g__Retroviridae_noname	s__Avian_endogenous_retrovirus_EAV_HP	0.29596	0.0308292	0.0299797		0.334606	1.60472	0	0	0	0
k__Bacteria	p__Firmicutes	c__Clostridia	o__Clostridiales	f__Clostridiaceae	g__Clostridium	s__Clostridium_symbiosum	0.356741	0.0356741	0.0254395		0	0	0.0158658	0.072307	0	0
k__Eukaryota	p__Ascomycota	c__Eurotiomycetes	o__Eurotiales	f__Aspergillaceae	g__Aspergillus	s__Aspergillus_fumigatus	0.371756	0.0357458	0.0244344		0	0	0.0609957	0.283788	0	0
k__Bacteria	p__Firmicutes	c__Bacilli	o__Bacillales	f__Staphylococcaceae	g__Staphylococcus	s__Staphylococcus_aureus	0.394777	0.0365534	0.022968		5.09587	18.7638	0.435239	2.22002	4.45707	19.8044
k__Bacteria	p__Proteobacteria	c__Gammaproteobacteria	o__Pseudomonadales	f__Moraxellaceae	g__Moraxella	s__Moraxella_catarrhalis	0.455275	0.0406495	0.0194791		29.333	39.9193	19.3874	29.0484	28.6763	35.383
k__Bacteria	p__Actinobacteria	c__Actinobacteria	o__Actinomycetales	f__Propionibacteriaceae	g__Propionibacterium	s__Propionibacterium_acnes	0.495508	0.0423371	0.0174011		0	0	2.90009	16.0464	0	0
k__Bacteria	p__Proteobacteria	c__Gammaproteobacteria	o__Enterobacteriales	f__Enterobacteriaceae	g__Escherichia	s__Escherichia_coli	0.541441	0.0423371	0.015221		0.402097	1.43129	2.26542	10.5628	4.7619	21.2959
k__Bacteria	p__Firmicutes	c__Bacilli	o__Lactobacillales	f__Streptococcaceae	g__Streptococcus	s__Streptococcus_pyogenes	0.558849	0.0423371	0.0144416		0	0	2.57604	15.6694	0	0
k__Bacteria	p__Tenericutes	c__Mollicutes	o__Mycoplasmatales	f__Mycoplasmataceae	g__Mycoplasma	s__Mycoplasma_hyorhinis	0.558849	0.0423371	0.0144416		0	0	0.0555397	0.337835	0	0
k__Viruses	p__Viruses_noname	c__Viruses_noname	o__Viruses_noname	f__Anelloviridae	g__Alphatorquevirus	s__Torque_teno_virus_15	0.558849	0.0423371	0.0144416		0	0	2.53207	15.402	0	0

## Sheet: Table S4
Supplementary Table 4: Summary of top 20 most abundant pathways as ranked by 90th percentile of relative abundance across all samples
MetaCyc pathway name	90th Percentile relative abundance
PWY-1042: glycolysis IV (plant cytosol)	0.13861
PWY-7220: adenosine deoxyribonucleotides de novo biosynthesis II	0.083701
PWY-7222: guanosine deoxyribonucleotides de novo biosynthesis II	0.083701
PWY-7219: adenosine ribonucleotides de novo biosynthesis	0.0644165
PWY-7197: pyrimidine deoxyribonucleotide phosphorylation	0.0642653
PWY-6859: all-trans-farnesol biosynthesis	0.0608769
PWY-3781: aerobic respiration I (cytochrome c)	0.0491785
PWY-7228: superpathway of guanosine nucleotides de novo biosynthesis I	0.0437698
PWY-7221: guanosine ribonucleotides de novo biosynthesis	0.0412455
PWY-7229: superpathway of adenosine nucleotides de novo biosynthesis I	0.0375277
PWY-7208: superpathway of pyrimidine nucleobases salvage	0.0364104
PWY-6126: superpathway of adenosine nucleotides de novo biosynthesis II	0.0333827
PANTO-PWY: phosphopantothenate biosynthesis I	0.0321582
VALSYN-PWY: L-valine biosynthesis	0.0301684
PWY-6151: S-adenosyl-L-methionine cycle I	0.029451
PWY-7111: pyruvate fermentation to isobutanol (engineered)	0.0281785
COA-PWY-1: coenzyme A biosynthesis II (mammalian)	0.0281378
PPGPPMET-PWY: ppGpp biosynthesis	0.0278708
ILEUSYN-PWY: L-isoleucine biosynthesis I (from threonine)	0.0277047
PWY-7279: aerobic respiration II (cytochrome c) (yeast)	0.0268631

## Sheet: Table S5
Supplementary Table 5: STAMP analyses for the functional potential of NPM that identified 32 pathways to be significantly different between groups
							RW	relative abundance (%)	CC	relative abundance (%)	IC	relative abundance (%)
MetaCyc No.	Pathway name	Category		expected taxonomic range	corrected p value	Effect size	mean	sd.	mean	sd.	mean	sd.
PWY-7234	inosine-5'-phosphate biosynthesis III	biosynthesis	nucleoside and nucleotide biosynthesis	archaea	0.0197855	0.140091	0.0389797	0.182831	0.232516	0.324317	0.477059	0.626466
PWY-7221	guanosine ribonucleotides de novo biosynthesis	biosynthesis	nucleoside and nucleotide biosynthesis	archaea, bacteria, eukaryote	0.0197855	0.115827	1.42252	1.6959	3.26028	3.29909	1.51089	0.948023
PWY-1042	glycolysis IV (plant cytosol)	generation of precursor metabolite and energy		plant	0.0477	0.108772	15.969	29.38	3.54643	5.38285	3.10194	4.51692
PWY-6123	inosine-5'-phosphate biosynthesis I	biosynthesis	nucleoside and nucleotide biosynthesis	bacteria	0.0077447	0.107843	0.0445017	0.208732	0.542745	0.767386	0.595528	0.814277
1CMET2-PWY	N10-formyl-tetrahydrofolate biosynthesis	biosynthesis	Cofactor, Prosthetic Group, Electron Carrier, and Vitamin Biosynthesis	Bacteria , Fungi, Metazoa	0.0197855	0.107367	0.0244324	0.114598	0.353158	0.547057	0.155378	0.306629
PWY-7199	pyrimidine deoxyribonucleosides salvage	biosynthesis	nucleoside and nucleotide biosynthesis	Amoebozoa, Archaea, Bacteria , Metazoa, Viridiplantae	0.029853	0.099444	0.122536	0.397092	0.0855878	0.223112	0.402112	0.59782
BRANCHED-CHAIN-AA-SYN-PWY	superpathway of branched amino acid biosynthesis	biosynthesis	Amino Acid Biosynthesis	Bacteria , Eukaryota	0.030729	0.0980545	0.49308	0.922098	1.05412	1.33706	0.241246	0.452323
PWY-6125	superpathway of guanosine nucleotides de novo biosynthesis II	biosynthesis	nucleoside and nucleotide biosynthesis	bacteria	0.0197855	0.0979867	0.537998	0.842152	1.31178	1.11257	1.12777	0.9282
PWY-5103	L-isoleucine biosynthesis III	biosynthesis	subpathway of "BRANCHED-CHAIN-AA-SYN-PWY"	Proteobacteria	0.030729	0.0967736	0.446046	0.878997	0.979977	1.28115	0.210337	0.411511
PWY-7229	superpathway of adenosine nucleotides de novo biosynthesis I	biosynthesis	nucleoside and nucleotide biosynthesis	Archaea, Bacteria , Eukaryota	0.0197855	0.0926322	0.827068	1.2826	2.16182	2.2893	1.29619	1.27316
NONOXIPENT-PWY	pentose phosphate pathway (non-oxidative branch)	generation of precursor metabolite and energy		Bacteria , Eukaryota	0.0314437	0.0887353	0.278132	0.436943	0.698529	0.781543	0.339685	0.480117
PWY-7228	superpathway of guanosine nucleotides de novo biosynthesis I	biosynthesis	nucleoside and nucleotide biosynthesis	archaea, bacteria, eukaryote	0.0249303	0.0876205	1.47898	1.86528	2.88465	2.64914	1.66175	1.0814
PWY-6151	S-adenosyl-L-methionine cycle I	biosynthesis	amino Acid Biosynthesis	archaea, bacteria	0.0234419	0.0874187	0.66097	0.86823	2.18079	2.98882	1.14811	1.04672
PWY-7383	anaerobic energy metabolism (invertebrates, cytosol)	generation of precursor metabolite and energy	fermentation	invertebrates: Annelida, Mollusca, Nematoda, Platyhelminthes	0.0131634	0.0864763	0.203952	0.659472	0.494926	0.650414	0.0868088	0.212674
TCA	TCA cycle I (prokaryotic)	generation of precursor metabolite and energy	TCA cycle	archaea, bacteria	0.020123	0.0862651	0	0	0.168584	0.333648	0.0428855	0.186934
PWY-6737	starch degradation V	Degradation/Utilization/Assimilation	Carbonhydrate Degradation	archaea	0.0197855	0.0844684	0.0382084	0.129181	0.304228	0.491198	0.133677	0.334889
PWY-6385	peptidoglycan biosynthesis III (mycobacteria)	biosynthesis	cell structure biosynthesis	mycobacteriaceae	0.030729	0.0834214	0.180076	0.297287	0.388546	0.504276	0.55205	0.492243
PWY-6270	isoprene biosynthesis I	biosynthesis	secondary metabolite biosynthesis	plant	0.0197855	0.0832371	0	0	0.133321	0.314139	0.006863	0.0299151
ANAGLYCOLYSIS-PWY	glycolysis III (from glucose)	generation of precursor metabolite and energy		Bacteria , Eukaryota	0.0377404	0.0810857	0.320183	0.788561	0.401912	0.532898	0.957615	1.31737
PWY-6527	stachyose degradation	degradation/Utilization/Assimilation	carbonhydrate Degradation	plant	0.0197855	0.0799927	0	0	0.141889	0.336699	0.011467	0.0416502
PWY-6126	superpathway of adenosine nucleotides de novo biosynthesis II	biosynthesis	nucleoside and nucleotide biosynthesis	archaea, bacteria, eukaryote	0.0234419	0.0788037	0.810043	1.25705	2.04566	2.31637	1.28906	1.23212
PWY-5695	urate biosynthesis/inosine 5'-phosphate degradation	degradation/Utilization/Assimilation	nucleoside and nucleotide degradation	Bacteria , Fabaceae, Metazoa	0.0321482	0.0778683	0.180899	0.364614	0.364306	0.516899	0.645445	0.848023
PWY-7560	methylerythritol phosphate pathway II	biosynthesis	secondary metabolite biosynthesis	Apicomplexa, Cyanobacteria, Viridiplantae	0.0197855	0.0766453	0	0	0.137301	0.339727	0.006068	0.0264498
P4-PWY	superpathway of L-lysine, L-threonine and L-methionine biosynthesis I	biosynthesis	amino Acid Biosynthesis	bacteria	0.0249303	0.0683321	0	0	0.0697384	0.187621	0	0
PWY-5690	TCA cycle II (plants and fungi)	generation of precursor metabolite and energy		fungi, plant	0.0249303	0.0677125	0	0	0.129578	0.350318	0	0
PWY-7357	thiamin formation from pyrithiamine and oxythiamine (yeast)	biosynthesis	Cofactor, Prosthetic Group, Electron Carrier, and Vitamin Biosynthesis	fungi	0.0377404	0.0674483	0.35508	0.703817	0.471161	0.761863	0.959526	1.18717
PWY0-1586	peptidoglycan maturation (meso-diaminopimelate containing)	biosynthesis	cell structure biosynthesis	bacteria	0.029853	0.0639285	0.603876	0.901185	1.15831	2.24835	2.83271	5.63941
TCA-GLYOX-BYPASS	superpathway of glyoxylate bypass and TCA	generation of precursor metabolite and energy	TCA cycle	archaea, bacteria	0.0307986	0.0639236	0	0	0.0616391	0.171859	0	0
PWY-6124	inosine-5'-phosphate biosynthesis II	biosynthesis	nucleoside and nucleotide biosynthesis	eukaryota	0.0197855	0.0627362	0.135858	0.451761	0.33352	0.472707	0.520308	0.726073
FASYN-INITIAL-PWY	superpathway of fatty acid biosynthesis initiation (E. coli)	biosynthesis	fatty acid and lipid biosynthesis	Bacteria , Entamoebidae, Fungi, Metazoa	0.0412159	0.062649	0.183463	0.406911	0.155318	0.311164	0.899015	2.38527
GLYCOGENSYNTH-PWY	glycogen biosynthesis I (from ADP-D-Glucose)	biosynthesis	carbonhydrate biosynthesis	bacteria	0.0440836	0.0616945	0.29644	0.63367	0.115197	0.227014	0.0436397	0.149585
VALSYN-PWY	L-valine biosynthesis	biosynthesis	Amino Acid Biosynthesis	archaea, bacteria, eukaryote	0.0321482	0.0608919	1.04393	1.28203	1.83061	1.38484	1.30864	1.3761
